# Supplementary material for: Mechanisms of thrombin-Induced myometrial contractions: Potential targets of progesterone
Source: PLoS One. 2020 May 4;15(5):e0231944. doi: 10.1371/journal.pone.0231944 (PMC7197857; doi:10.1371/journal.pone.0231944)
Supplement: S1 Movie — Available at https://doi.org/10.5281/zenodo.3240679. (TXT) [file pone.0231944.s006.txt]

S1 Movie. https://doi.org/10.5281/zenodo.3240679
